# Supplementary material for: Online Japanese-Language Information on Lifestyle Factors Associated With Reduced Fertility: Content Analysis
Source: J Med Internet Res. 2020 Aug 25;22(8):e19777. doi: 10.2196/19777 (PMC7479583; doi:10.2196/19777)
Supplement: Multimedia Appendix 2 [file jmir_v22i8e19777_app2.xlsx]

## Sheet: Multi
Lifestyle factor		Author's professional expertise
		Hospital or clinic		Media organization		Public administration institution		Business or Service entity		Academic or medical society		Pharmaceutical or medical device firm		Alternative medicine practitioner		Layperson		Total
Sexually transmitted diseases
	Male	1	0.00458716	0	0	0	0	0	0	0	0	0	0	0	0	0	0	1	0.00189394
	Female	58	0.266055	12	0.08	3	0.0769231	2	0.0555556	5	0.2	1	0.025	1	0.0909091	1	0.111111	83	0.157197
	Both	5	0.0229358	2	0.0133333	2	0.0512821	1	0.0277778	1	0.04	1	0.025	0	0	0	0	12	0.0227273
	Unknown	2	0.00917431	0	0	1	0.025641	0	0	0	0	0	0	0	0	0	0	3	0.00568182
Psychological stress
	Male	10	0.0458716	9	0.06	1	0.025641	1	0.0277778	2	0.08	0	0	0	0	0	0	23	0.0435606
	Female	13	0.059633	16	0.106667	3	0.0769231	6	0.166667	1	0.04	2	0.05	4	0.363636	2	0.222222	47	0.0890152
	Both	8	0.0366972	2	0.0133333	2	0.0512821	1	0.0277778	1	0.04	3	0.075	1	0.0909091	1	0.111111	19	0.0359848
	Unknown	10	0.0458716	5	0.0333333	1	0.025641	0	0	0	0	0	0	1	0.0909091	0	0	17	0.032197
Cigarette smoking
	Male	7	0.0321101	5	0.0333333	1	0.025641	1	0.0277778	1	0.04	0	0	0	0	0	0	15	0.0284091
	Female	5	0.0229358	11	0.0733333	1	0.025641	2	0.0555556	0	0	1	0.025	0	0	1	0.111111	21	0.0397727
	Both	9	0.0412844	6	0.04	2	0.0512821	2	0.0555556	1	0.04	5	0.125	0	0	0	0	25	0.0473485
	Unknown	2	0.00917431	0	0	1	0.025641	0	0	0	0	0	0	0	0	0	0	3	0.00568182
Alcohol use
	Male	6	0.0275229	1	0.00666667	0	0	2	0.0555556	1	0.04	1	0.025	0	0	0	0	11	0.0208333
	Female	2	0.00917431	9	0.06	0	0	2	0.0555556	0	0	0	0	0	0	0	0	13	0.0246212
	Both	2	0.00917431	1	0.00666667	1	0.025641	0	0	0	0	3	0.075	0	0	0	0	7	0.0132576
	Unknown	1	0.00458716	1	0.00666667	1	0.025641	0	0	0	0	1	0.025	0	0	0	0	4	0.00757576
Nutrition and diet
	Male	2	0.00917431	1	0.00666667	0	0	1	0.0277778	1	0.04	0	0	0	0	0	0	5	0.0094697
	Female	9	0.0412844	21	0.14	3	0.0769231	4	0.111111	1	0.04	4	0.1	2	0.181818	2	0.222222	46	0.0871212
	Both	5	0.0229358	2	0.0133333	0	0	0	0	0	0	3	0.075	0	0	0	0	10	0.0189394
	Unknown	2	0.00917431	3	0.02	2	0.0512821	0	0	0	0	0	0	0	0	0	0	7	0.0132576
Physical activity and exercise
	Male	2	0.00917431	1	0.00666667	0	0	1	0.0277778	1	0.04	0	0	0	0	0	0	5	0.0094697
	Female	4	0.0183486	10	0.0666667	3	0.0769231	4	0.111111	1	0.04	2	0.05	0	0	1	0.111111	25	0.0473485
	Both	3	0.0137615	2	0.0133333	0	0	1	0.0277778	0	0	2	0.05	0	0	0	0	8	0.0151515
	Unknown	3	0.0137615	1	0.00666667	1	0.025641	0	0	0	0	0	0	1	0.0909091	0	0	6	0.0113636
Underweight
	Male	0	0	0	0	0	0	0	0	0	0	0	0	0	0	0	0	0	0
	Female	17	0.0779817	11	0.0733333	4	0.102564	4	0.111111	4	0.16	5	0.125	1	0.0909091	1	0.111111	47	0.0890152
	Both	0	0	0	0	2	0.0512821	0	0	0	0	1	0.025	0	0	0	0	3	0.00568182
	Unknown	2	0.00917431	1	0.00666667	1	0.025641	0	0	0	0	0	0	0	0	0	0	4	0.00757576
Overweight and obesity
	Male	2	0.00917431	1	0.00666667	0	0	0	0	1	0.04	0	0	0	0	0	0	4	0.00757576
	Female	13	0.059633	10	0.0666667	1	0.025641	1	0.0277778	3	0.12	3	0.075	0	0	0	0	31	0.0587121
	Both	1	0.00458716	2	0.0133333	2	0.0512821	0	0	0	0	1	0.025	0	0	0	0	6	0.0113636
	Unknown	2	0.00917431	0	0	0	0	0	0	0	0	0	0	0	0	0	0	2	0.00378788
Environmental pollutants
	Male	4	0.0183486	0	0	0	0	0	0	0	0	0	0	0	0	0	0	4	0.00757576
	Female	1	0.00458716	3	0.02	0	0	0	0	0	0	1	0.025	0	0	0	0	5	0.0094697
	Both	2	0.00917431	0	0	0	0	0	0	0	0	0	0	0	0	0	0	2	0.00378788
	Unknown	3	0.0137615	1	0.00666667	0	0	0	0	0	0	0	0	0	0	0	0	4	0.00757576
All code		218		150		39		36		25		40		11		9		528
